# Supplementary material for: Effect of Chickpea (Cicer arietinum L.) Flour Incorporation on Quality, Antioxidant Properties, and Bioactive Compounds of Shortbread Cookies
Source: Foods. 2024 Jul 26;13(15):2356. doi: 10.3390/foods13152356 (PMC11311373; doi:10.3390/foods13152356)
Supplement: Supplementary file 1 [file foods-13-02356-s001.zip]

Archive with 1 entries (1 files):
- Supplementary materials FV.pdf
